# Supplementary material for: Layers to leaves: A suite of modular 3D printed hydroponics components for research and education
Source: PLoS One. 2026 Apr 29;21(4):e0346497. doi: 10.1371/journal.pone.0346497 (PMC13127910; doi:10.1371/journal.pone.0346497)
Supplement: S3 Table — (CSV) [file pone.0346497.s003.csv]

System	Treatment	Variety	Sample	Total Harvest Weight
Vertical Drip Tower	Control	Flamingo Improved F1	2260	21.0092
Vertical Drip Tower	Control	Flamingo Improved F1	2261	32.7062
Vertical Drip Tower	Control	Flamingo Improved F1	2262	27.9977
Vertical Drip Tower	Low	Flamingo Improved F1	2263	22.8825
Vertical Drip Tower	Low	Flamingo Improved F1	2264	28.7199
Vertical Drip Tower	Low	Flamingo Improved F1	2265	34.0719
Vertical Drip Tower	Mild	Flamingo Improved F1	2266	20.6875
Vertical Drip Tower	Mild	Flamingo Improved F1	2267	35.2677
Vertical Drip Tower	Mild	Flamingo Improved F1	2268	41.6183
Vertical Drip Tower	Control	Auroch F1	2269	48.413
Vertical Drip Tower	Control	Auroch F1	2270	40.5334
Vertical Drip Tower	Control	Auroch F1	2271	29.9365
Vertical Drip Tower	Low	Auroch F1	2272	25.271
Vertical Drip Tower	Low	Auroch F1	2273	38.0714
Vertical Drip Tower	Low	Auroch F1	2274	47.6147
Vertical Drip Tower	Mild	Auroch F1	2275	41.6587
Vertical Drip Tower	Mild	Auroch F1	2276	43.5685
Vertical Drip Tower	Mild	Auroch F1	2277	26.0666
Vertical Drip Tower	Control	Sunangel F1	2278	24.5141
Vertical Drip Tower	Control	Sunangel F1	2279	22.036
Vertical Drip Tower	Control	Sunangel F1	2280	18.4783
Vertical Drip Tower	Low	Sunangel F1	2281	18.0719
Vertical Drip Tower	Low	Sunangel F1	2282	25.4583
Vertical Drip Tower	Low	Sunangel F1	2283	33.1595
Vertical Drip Tower	Mild	Sunangel F1	2284	15.7306
Vertical Drip Tower	Mild	Sunangel F1	2285	30.639
Vertical Drip Tower	Mild	Sunangel F1	2286	36.1878
Deep Water Culture	Control	Flamingo Improved F1	2412	25.3124
Deep Water Culture	Control	Flamingo Improved F1	2413	21.3757
Deep Water Culture	Control	Flamingo Improved F1	2414	33.9107
Deep Water Culture	Low	Flamingo Improved F1	2415	23.2184
Deep Water Culture	Low	Flamingo Improved F1	2416	30.7206
Deep Water Culture	Low	Flamingo Improved F1	2417	20.0635
Deep Water Culture	Mild	Flamingo Improved F1	2418	28.7857
Deep Water Culture	Mild	Flamingo Improved F1	2419	31.7698
Deep Water Culture	Mild	Flamingo Improved F1	2420	31.2582
Deep Water Culture	Control	Auroch F1	2424	50.6861
Deep Water Culture	Control	Auroch F1	2425	36.9693
Deep Water Culture	Control	Auroch F1	2426	40.7318
Deep Water Culture	Low	Auroch F1	2427	62.3666
Deep Water Culture	Low	Auroch F1	2428	56.7821
Deep Water Culture	Low	Auroch F1	2429	51.7188
Deep Water Culture	Mild	Auroch F1	2430	33.1943
Deep Water Culture	Mild	Auroch F1	2431	35.8463
Deep Water Culture	Mild	Auroch F1	2432	40.5093
Deep Water Culture	Control	Sunangel F1	2436	24.2816
Deep Water Culture	Control	Sunangel F1	2437	23.6714
Deep Water Culture	Control	Sunangel F1	2438	18.4321
Deep Water Culture	Low	Sunangel F1	2439	24.1055
Deep Water Culture	Low	Sunangel F1	2440	23.7742
Deep Water Culture	Low	Sunangel F1	2441	18.9736
Deep Water Culture	Mild	Sunangel F1	2442	16.7823
Deep Water Culture	Mild	Sunangel F1	2443	17.0277
Deep Water Culture	Mild	Sunangel F1	2444	21.1583
